# Supplementary material for: Increased HLA-DR Expression on M2a Monocytes and Helper T Cells in Patients with COPD and Asthma–COPD Overlap Contributes to Disease Severity via Apoptosis and ROS
Source: Antioxidants (Basel). 2025 Dec 16;14(12):1507. doi: 10.3390/antiox14121507 (PMC12729834; doi:10.3390/antiox14121507)
Supplement: Supplementary file 1 [file antioxidants-14-01507-s001.zip]

Archive with 1 entries (1 files):
- antioxidants-3994671-supplementary.pdf
